# Supplementary material for: Bacterial Cellulose—Adaptation of a Nature-Identical Material to the Needs of Advanced Chronic Wound Care
Source: Pharmaceuticals (Basel). 2022 May 30;15(6):683. doi: 10.3390/ph15060683 (PMC9228795; doi:10.3390/ph15060683)
Supplement: Supplementary file 1 [file pharmaceuticals-15-00683-s001.zip]

Archive with 1 entries (1 files):
- pharmaceuticals-1706803-supplementary.pdf
